# Supplementary material for: Highly Conserved C-Terminal Region of Indian Hedgehog N-Fragment Contributes to Its Auto-Processing and Multimer Formation
Source: Biomolecules. 2021 May 25;11(6):792. doi: 10.3390/biom11060792 (PMC8227148; doi:10.3390/biom11060792)
Supplement: Supplementary file 1 [file biomolecules-11-00792-s001.zip]

Archive with 1 entries (1 files):
- biomolecules-1195526-supplementary.pdf
